# Supplementary material for: Epidemiological and Evolutionary Dynamics of Dengue Virus in Saudi Arabia: Insights from Three Decades of Molecular and Serological Surveillance
Source: Int J Mol Sci. 2026 Jul 4;27(13):6014. doi: 10.3390/ijms27136014 (PMC13361391; doi:10.3390/ijms27136014)
Supplement: Supplementary file 1 [file ijms-27-06014-s001.zip]

Archive with 18 entries (18 files):
- Figure S1-Forest plot of the pooled seroprevalence of dengue virus infection in Saudi Arabia.TIF
- Figure S10. multiple aligment of DENV-2 amino acids.TIF
- Figure S11. multiple aligment of DENV-3 amino acids.TIF
- Figure S12. multiple aligment of DENV-3 amino acids.TIF
- Figure S13. multiple aligment of DENV-3 amino acids.TIF
- Figure S14. multiple aligment of DENV-3 amino acids.TIF
- Figure S2. Funnel plot for publication bias assessment..TIF
- Figure S3. multiple aligment of DENV-1 amino acids.TIF
- Figure S4. multiple aligment of DENV-1 amino acids.TIF
- Figure S5. multiple aligment of DENV-1 amino acids.TIF
- Figure S6. multiple aligment of DENV-1 amino acids.TIF
- Figure S7. multiple aligment of DENV-2 amino acids.TIF
- Figure S8. multiple aligment of DENV-2 amino acids.TIF
- Figure S9. multiple aligment of DENV-2 amino acids.TIF
- Meta-analysis tables- Tables, S1-S6.pdf
- Table S7.pdf
- Table S8.pdf
- Table S9.pdf
